# Supplementary material for: Sevoflurane depletes macrophages from the melanoma microenvironment
Source: PLoS One. 2020 May 29;15(5):e0233789. doi: 10.1371/journal.pone.0233789 (PMC7259700; doi:10.1371/journal.pone.0233789)
Supplement: S1 Table — (XLSX) [file pone.0233789.s007.xlsx]

## Sheet: DESeq2_DE_genes_annotated
Ensembl_GeneID	Gene name	log2 FoldChange	linear FoldChange	p value
ENSMUSG00000099803.1	Gm28863	2.84025	7.16144	0.0100023
ENSMUSG00000038000.10	Acd	2.24257	4.73239	0.0052675
ENSMUSG00000104280.1	Rps2-ps11	2.07045	4.20017	0.000866505
ENSMUSG00000025467.8	Prap1	2.05699	4.16117	0.0174015
ENSMUSG00000105878.1	Gm44330	1.91745	3.77754	0.0143112
ENSMUSG00000086679.2	Gm15551	1.77454	3.42128	0.0118585
ENSMUSG00000038086.4	Hspb2	1.77357	3.41899	0.0158272
ENSMUSG00000096699.1	Rps19-ps4	1.70627	3.26315	0.0196976
ENSMUSG00000105836.1	Gm17954	1.66453	3.1701	0.0162404
ENSMUSG00000020600.13	Slc7a15	1.49584	2.82028	0.0156789
ENSMUSG00000094500.2	Smim18	1.48453	2.79826	0.0146905
ENSMUSG00000114672.1	Gm48192	1.47954	2.7886	0.0138148
ENSMUSG00000107719.1	Gm43937	1.42018	2.67618	0.00121568
ENSMUSG00000038550.10	Ciart	1.34974	2.54865	0.0141886
ENSMUSG00000109881.1	Gm45507	1.34706	2.54393	0.00233753
ENSMUSG00000042788.12	Fam166b	1.28111	2.43026	0.0189064
ENSMUSG00000087480.1	Gm15910	1.27604	2.42173	0.00919154
ENSMUSG00000028107.14	Tars2	1.27169	2.41444	0.0105496
ENSMUSG00000090293.1	Gm17034	1.2489	2.3766	0.00658595
ENSMUSG00000036334.12	Igsf10	1.23786	2.35848	0.0106035
ENSMUSG00000086683.1	Gm12867	1.21267	2.31766	0.0141133
ENSMUSG00000086289.3	Gm16933	1.18961	2.28091	0.00798091
ENSMUSG00000015850.11	Adamtsl4	1.15372	2.22487	0.0132223
ENSMUSG00000110237.1	Gm18258	1.14563	2.21243	0.00886683
ENSMUSG00000087545.1	Gm13966	1.14257	2.20774	0.0116682
ENSMUSG00000087142.7	Gm12454	1.08821	2.1261	0.0103272
ENSMUSG00000029767.16	Calu	-1.24597	-2.37177	0.0187562
ENSMUSG00000030275.6	Etnk1	-1.46899	-2.76827	0.0105683
ENSMUSG00000023015.13	Racgap1	-1.74669	-3.35588	0.0193376
ENSMUSG00000033952.14	Aspm	-1.75323	-3.37113	0.0176192
ENSMUSG00000020362.13	Cnot6	-1.81741	-3.52449	0.00603613
ENSMUSG00000030002.15	Dusp11	-1.92078	-3.78629	0.0104072
ENSMUSG00000044308.17	Ubr3	-1.93694	-3.82892	0.0098394
ENSMUSG00000053838.14	Nudcd3	-2.07159	-4.2035	0.0117595
ENSMUSG00000020677.7	Ddx52	-2.15009	-4.43857	0.011043
ENSMUSG00000021730.8	Hcn1	-2.1587	-4.46512	0.0173185
ENSMUSG00000033498.14	Strc	-2.22202	-4.66547	0.0192332
ENSMUSG00000087370.3	Tmem170b	-2.36357	-5.14641	0.0174471
ENSMUSG00000054855.13	Rnd1	-2.39194	-5.24863	0.017645
ENSMUSG00000041477.14	Dcp1b	-2.593	-6.0335	0.0152791
ENSMUSG00000029790.16	Cep41	-2.98825	-7.93509	0.014201
